# Supplementary material for: Transcriptional Analysis of Arabidopsis thaliana Response to Lima Bean Volatiles
Source: PLoS One. 2012 Apr 25;7(4):e35867. doi: 10.1371/journal.pone.0035867 (PMC3338473; doi:10.1371/journal.pone.0035867)
Supplement: Table S1 — Primers used for qPCR. (XLS) [file pone.0035867.s005.xls]

## Sheet: Sheet1
The primers used for qPCR
Gene ID	Gene name	short name	Sense primer 5’-3’	Anti-sense primer 5’-3’
256243_at	basic chitinase	chitin	ATGAAACTACAGGTGGATGG	AGGTCAGGGTTGTTGAGTAA
260783_at	ethylene response factor	ETR	TTCCAACAGTAACGCAAATAG	TTGTTATGACGCAAGAAAGTA
252618_at	lipoxygenase AtLOX2	LOX	CCTCATTTCCGCTACAC	TAAGCCTTCCTGGTCAA
265530_at	12-oxophytodienoate reductase (OPR3)	OPR3	CGGCGTTGGCAGAGTATTA	AAACCTCCCTTAGCGTGA
249052_at	plant defensin protein, putative (PDF1.2)	PDF1.2	ACAGAAGTTGTGCGAGAA	CTGGGAAGACATAGTTGC
245928_s_at	vegetative storage protein Vsp1	VSP1	TGCCCTAAAGAACGATA	GACTCTAACCACGACCAG
266385_at	pathogenesis-related protein 1 (PR-1)	PR1	AAACTCTTGCGACCTATGC	CCTTCTCCGTCATCCAAT
252368_at	cytochrome P450-like protein	P450-1	TTAGTGCTCGCCGTGCCA	CTTGCTTTGCTTCTGCTCC
249527_at	proline oxidase	Pr-ox	CTTCGGTGGCAATACAA	CGTTCTTCCTCTACGGTTA
250662_at	steroid sulfotransferase-like protein	steroid	CGAGTCAGTGAGCCCAGT	ACAACTCCCTTTCGTTCCTC
260203_at	NAM-like protein	NAM	CACGGTCTTGCGGATACTTCTA	CGAGTCAACACCATAACCCTTT
264886_at	S-linalool synthase	Linalool	CGCTATCAAATTCACAGG	AACAAAGAGCCATCCATAC
264415_at	AP2 domain containing protein	APS	CAAGAATCATAAACGAGCCAGAA	ATGTCGCAGATGCCGAGGGT
257922_at	ethylene responsive element binding factor 2	ETR2	AGAATGCCGATGCTTCGTGTT	GAACCGCTGCATGATCTAACG
261470_at	ethylene-responsive element binding factor	EREF	TTACAACATCAACGCCCACT	TAACGACATCCATCACCACC
248799_at	ethylene responsive element binding factor 4	ERE5	GCTAAGACCAATTTCCCAACT	GTCGCTGAAGGCACAACTAA
259875_s_at	12-oxophytodienoate reductase (OPR2)	OPR2	CTAGCACCATTGACGAGA	GACAGAAGAAGATACCACCT
249208_at	allene oxide synthase (AOS)	AOS	GGGGAATAAACAATGCG	ACGGCGACGTACCAAC
245253_at	hydroperoxide lyase (HPOL) like protein	HPDL	GCGTAGTTCCTCAGCCTCTT	TGACTTCGGTTCTAATCCTC
261037_at	lipoxygenase, putative	LOX	GACAATACCCTTACGGTGGCT	GCTTCAACAATCTCCGCATCT
265665_at	cysteine proteinase contains similarity to cysteine protease SPCP1	SPCP	CAAGGATGTCGTGGAGGGAT	TTGTAGCAACGCTTCCTCATTA
259790_s_at	auxin-induced protein	auxin	CTTCTCCACCTTGCTTTCCA	CTTGAGGGCTGCTCTTTGTT
258497_at	putative flowering-time gene CONSTANS (COL2)	Col2	TTCATTCCGCAAACCCACTA	ACACCAAACAAGAACCCATT
253073_at	cytochrome P450 monooxygenase	P450-2	ATCAACAGCAGAAGACATCAAG	TCCGCTTCCAAACGCTATCA
266267_at	glutathione S-transferase	GCtrans	GAGAAGGGAGTAGAGGTTGC	TTTTGATCCATCTGTTTAGC
258791_at	hevein-like protein precursor (PR-4)	PR4	CGCCACCTACCATTTCTAT	GTTCTTCACCCTTAAACACTTG
256589_at	cytochrome P450	P450-3	TTGCCGAGGTAGTTGTTAGCG	ATCACATCCGTGTAGTAATCAGG
245038_at	similar to latex allergen from Hevea brasiliensis	Allergen	TCCACGCTAAGTTGGGTGAT	AAATGGGCAGGCAAGTATGT
264758_at	late embryogenesis abundant protein	embryo	AACCGTTTGATGTAGAGGATG	TTGATTCAGTGGAATAGAGCC
264372_at	lactoylglutathione lyase-like protein	LGC	GTTACCTGGTGGTCGGCTCA	AACACTGCGAAACGAATCTA
245253_at	hydroperoxide lyase (HPL1)	HPL	TTCCGTCTTCTTACCTTC	GATTTAACCAGCTCCATTT
266118_at	plant defensin-fusion protein, putative (PDF2.3)	PDF2.3b	CGTTTTATCTCCGCTGCTCT	TGGACCCTTGAACCTATGG
250385_at	aspartate aminotransferase, chloroplast / transaminase A (ASP3)	ASP3	GGTGCTCTGCTCCGTCAT	CTGGGCTAGGATCTTTGTTGTA
262646_at	aspartate aminotransferase, cytoplasmic isozyme 2 / transaminase A (ASP4)	ASP4	ATCTTACACCACCTATTCA	AACTTGCTCCTCACTCA
263157_at	aldehyde dehydrogenase	ALDH	GGTGAAGCAATAGCCAAAG	CAACCGCAGCGAATAGA
261712_at	alcohol dehydrogenase, putative	ADH-1	AGCCAAAGCCAACCTA	TTCAGCAACAGCGAGT
	Actin	Actin	GGAAGGATCTGTACGGTAAC	TGTGAACGATTCCTGGACCT
