# Supplementary material for: Transcriptional Analysis of Arabidopsis thaliana Response to Lima Bean Volatiles
Source: PLoS One. 2012 Apr 25;7(4):e35867. doi: 10.1371/journal.pone.0035867 (PMC3338473; doi:10.1371/journal.pone.0035867)
Supplement: Table S2 — Five most significantly enriched GOs in A. thaliana up-regulated by 48 h of volatile treatment. (XLS) [file pone.0035867.s006.xls]

## Sheet: Sheet1
Five most significantly enriched GOs in Arabidopsis thaliana that were up-regulated by 48h volatile treatment
response to chemical stimulus	Fold Change		response to other organism	Fold Change		response to biotic stimulus	Fold Change		response to stress	Fold Change		response to external stimulus	Fold Change
258107_AT	1.63922		246620_AT	2.51876		246620_AT	2.51876		246620_AT	2.51876		245928_S_AT	2.55606
260391_AT	1.83078		253104_AT	1.73068		253104_AT	1.73068		252827_AT	1.52031		265530_AT	1.51661
251436_AT	2.34701		252827_AT	1.52031		252827_AT	1.52031		254232_AT	4.849		254232_AT	4.849
254232_AT	4.849		250502_AT	1.64342		250502_AT	1.64342		260391_AT	1.83078		260391_AT	1.83078
247351_AT	1.86883		256245_AT	1.99619		256245_AT	1.99619		247351_AT	1.86883		260783_AT	2.05916
261327_AT	1.51484		267565_AT	1.84135		267565_AT	1.84135		256245_AT	1.99619		267611_AT	1.59647
256245_AT	1.99619		260551_AT	2.0916		260551_AT	2.0916		260784_AT	2.30575		258849_AT	1.74582
260784_AT	2.30575		252831_AT	1.53597		252831_AT	1.53597		264668_AT	1.50508		266752_AT	1.79217
263653_AT	1.55698		252984_AT	3.64714		252984_AT	3.64714		264692_AT	1.66913		264510_AT	1.75285
264510_AT	1.75285		258047_AT	1.63132		258047_AT	1.63132		252831_AT	1.53597		261564_AT	1.68165
252939_AT	1.61569		253268_S_AT	3.93033		253268_S_AT	3.93033		259875_S_AT	2.19648		256677_AT	1.52802
266752_AT	1.79217		260541_AT	1.54263		260541_AT	1.54263		250207_AT	5.74912		254150_AT	1.89548
264668_AT	1.50508		256017_AT	1.87468		256017_AT	1.87468		248138_AT	1.81742		252831_AT	1.53597
264692_AT	1.66913		256012_AT	1.69161		256012_AT	1.69161		253386_AT	1.66395		263083_AT	1.65154
257922_AT	1.56285		261826_AT	1.74744		261826_AT	1.74744		246463_AT	1.54894		259875_S_AT	2.19648
259875_S_AT	2.19648		254818_AT	1.73		254818_AT	1.73		261826_AT	1.74744		254926_AT	1.50012
250252_AT	2.20086		256243_AT	6.39177		256243_AT	6.39177		260203_AT	3.0634		253203_AT	1.72044
250207_AT	5.74912		263948_AT	1.60698		263948_AT	1.60698		246789_AT	1.85267		252618_AT	2.61122
248138_AT	1.81742		259723_AT	4.883		259723_AT	4.883		256454_AT	1.72054		258047_AT	1.63132
263406_AT	1.9539		257058_AT	1.50014		257058_AT	1.50014		256243_AT	6.39177		250286_AT	1.51154
246463_AT	1.54894		256321_AT	1.66992		256321_AT	1.66992		258158_AT	2.57104		250207_AT	5.74912
248381_AT	1.71835		255795_AT	2.86583		255795_AT	2.86583		256321_AT	1.66992		260602_AT	1.96543
260203_AT	3.0634		259609_AT	1.92242		259609_AT	1.92242		255795_AT	2.86583		246075_AT	1.77163
246789_AT	1.85267		257365_X_AT	1.64594		261763_AT	1.77849		257365_X_AT	1.64594		251143_AT	2.00613
256454_AT	1.72054		266385_AT	2.64563		257365_X_AT	1.64594		266385_AT	2.64563		250483_AT	1.78416
263402_AT	1.53992		264400_AT	5.97334		266385_AT	2.64563		249052_AT	2.70451		267425_AT	3.47207
256243_AT	6.39177		249052_AT	2.70451		264400_AT	5.97334		246071_AT	2.70295		253386_AT	1.66395
251200_AT	1.78477		251673_AT	2.43106		249052_AT	2.70451		259655_AT	1.62197		245731_AT	1.9495
247338_AT	1.71081		259925_AT	2.47904		251673_AT	2.43106		254234_AT	4.36888		262231_AT	1.66828
258158_AT	2.57104		245038_AT	1.78216		259925_AT	2.47904		257641_S_AT	2.08254		256243_AT	6.39177
266296_AT	2.6432		245928_S_AT	2.55606		245038_AT	1.78216		246310_AT	1.98144		256178_S_AT	1.58232
256321_AT	1.66992		265530_AT	1.51661		254234_AT	4.36888		265530_AT	1.51661		256321_AT	1.66992
255795_AT	2.86583		258791_AT	1.82341		245928_S_AT	2.55606		249087_AT	1.61555		245253_AT	1.87057
250234_AT	1.51205		260783_AT	2.05916		265530_AT	1.51661		259802_AT	3.36533		265058_S_AT	2.96975
266385_AT	2.64563		247001_AT	1.57385		258791_AT	1.82341		252958_AT	1.50392		252265_AT	2.53537
249052_AT	2.70451		251847_AT	1.63044		260783_AT	2.05916		247001_AT	1.57385		266385_AT	2.64563
260693_AT	1.57811		248335_AT	1.8672		247001_AT	1.57385		245855_AT	1.63541		249052_AT	2.70451
257641_S_AT	2.08254		258277_AT	2.24558		251847_AT	1.63044		251847_AT	1.63044		246071_AT	2.70295
257216_AT	1.866		267266_AT	1.85382		248335_AT	1.8672		255364_S_AT	1.67797
265530_AT	1.51661		248144_AT	1.5637		258277_AT	2.24558		263034_AT	1.5006
263401_AT	1.79713		259640_AT	1.87108		267266_AT	1.85382		254150_AT	1.89548
249087_AT	1.61555		252618_AT	2.61122		263034_AT	1.5006		263083_AT	1.65154
259802_AT	3.36533		258002_AT	2.00304		248144_AT	1.5637		254926_AT	1.50012
252958_AT	1.50392		250286_AT	1.51154		259640_AT	1.87108		252618_AT	2.61122
247001_AT	1.57385		257213_AT	1.51025		252618_AT	2.61122		253203_AT	1.72044
255364_S_AT	1.67797		260549_AT	2.07616		258002_AT	2.00304		260602_AT	1.96543
248335_AT	1.8672		250443_AT	1.89175		250286_AT	1.51154		245393_AT	3.04762
263134_AT	1.51576		254889_AT	2.77403		257213_AT	1.51025		260549_AT	2.07616
250045_AT	1.56288		256425_AT	1.83577		260549_AT	2.07616		246075_AT	1.77163
257194_AT	2.0705		262137_AT	1.77352		250443_AT	1.89175		255110_AT	3.13774
264372_AT	1.90873		250248_AT	1.56301		254889_AT	2.77403		254889_AT	2.77403
254926_AT	1.50012		256589_AT	2.59891		256425_AT	1.83577		256425_AT	1.83577
253203_AT	1.72044		259911_AT	1.6621		262137_AT	1.77352		250141_AT	1.50361
252618_AT	2.61122		267567_AT	2.49508		250248_AT	1.56301		263096_AT	2.71516
259040_AT	2.0619		246302_AT	3.42027		256589_AT	2.59891		267425_AT	3.47207
266368_AT	3.63585		251625_AT	3.05892		259911_AT	1.6621		245731_AT	1.9495
257206_AT	1.61678		258000_AT	1.50182		267567_AT	2.49508		263497_AT	2.67428
255110_AT	3.13774		253485_AT	1.51289		246302_AT	3.42027		267605_AT	1.53234
254549_AT	1.79182		248794_AT	2.08992		251625_AT	3.05892		256589_AT	2.59891
256425_AT	1.83577					258000_AT	1.50182		255284_AT	2.24787
263096_AT	2.71516					253485_AT	1.51289		254343_AT	3.83018
245136_AT	1.73565					248794_AT	2.08992		267567_AT	2.49508
258160_AT	1.71663								261651_AT	1.51335
267425_AT	3.47207								267546_AT	2.47925
246861_AT	1.57879								245253_AT	1.87057
245731_AT	1.9495								251625_AT	3.05892
254759_AT	2.83735								252265_AT	2.53537
267181_AT	3.5886								250670_AT	1.66594
267230_AT	1.712								261285_AT	1.70656
246302_AT	3.42027								246870_AT	1.50676
254101_AT	2.67274								250502_AT	1.64342
257715_AT	3.19131								267611_AT	1.59647
261285_AT	1.70656								261564_AT	1.68165
246870_AT	1.50676								254914_AT	1.8
253343_AT	1.70946								257952_AT	1.62205
250502_AT	1.64342								260551_AT	2.0916
253705_AT	1.50278								252984_AT	3.64714
254914_AT	1.8								259757_AT	1.5697
248460_AT	1.69435								248719_AT	1.6397
257952_AT	1.62205								258047_AT	1.63132
259757_AT	1.5697								245251_AT	1.70063
245251_AT	1.70063								262050_AT	6.18229
262050_AT	6.18229								260541_AT	1.54263
256017_AT	1.87468								256017_AT	1.87468
261470_AT	1.62697								250483_AT	1.78416
250435_AT	1.68536								256012_AT	1.69161
254389_S_AT	2.11944								254818_AT	1.73
258679_AT	1.61066								263948_AT	1.60698
258646_AT	2.61033								259609_AT	1.92242
257058_AT	1.50014								261763_AT	1.77849
258100_AT	2.16596								259925_AT	2.47904
261763_AT	1.77849								245038_AT	1.78216
257314_AT	1.62117								245928_S_AT	2.55606
264400_AT	5.97334								267053_S_AT	1.62205
245038_AT	1.78216								258791_AT	1.82341
245928_S_AT	2.55606								249942_AT	3.09536
250287_AT	1.96895								260783_AT	2.05916
247013_AT	1.71666								260101_AT	1.84618
267053_S_AT	1.62205								258849_AT	1.74582
258791_AT	1.82341								255786_AT	2.28651
249942_AT	3.09536								266581_AT	1.97805
260783_AT	2.05916								267288_AT	1.76253
266581_AT	1.97805								267266_AT	1.85382
259750_AT	1.63519								256677_AT	1.52802
258277_AT	2.24558								259640_AT	1.87108
267266_AT	1.85382								258537_AT	1.50952
250286_AT	1.51154								254432_AT	1.59284
254432_AT	1.59284								250286_AT	1.51154
247812_AT	2.17836								257213_AT	1.51025
259743_AT	2.05986								247812_AT	2.17836
263403_AT	1.62671								250443_AT	1.89175
250248_AT	1.56301								251143_AT	2.00613
259911_AT	1.6621								262137_AT	1.77352
253485_AT	1.51289								264745_AT	1.87487
264953_AT	2.30982								262381_AT	1.77863
248794_AT	2.08992								262231_AT	1.66828
									259911_AT	1.6621
									256178_S_AT	1.58232
									265058_S_AT	2.96975
									253485_AT	1.51289
									264953_AT	2.30982
									248794_AT	2.08992
